# Supplementary material for: Numerical simulation on fracturing behaviour of hard roofs at different levels during extra-thick coal seam mining
Source: R Soc Open Sci. 2020 Jan 22;7(1):191383. doi: 10.1098/rsos.191383 (PMC7029886; doi:10.1098/rsos.191383)
Supplement: Data [file rsos191383supp1.xlsx]

## Sheet: Figure 4
Figure3a			Figure3b			Figure3c			Figure3d
X	vertical stress		X	vertical stress		X	vertical stress		X	vertical stress
0	23000000		0	21000000		0	15000000		0	18000000
6	13000000		6	19000000		7	16000000		11	18000000
6	13000000		6	19000000		7	16000000		11	18000000
6	14000000		13	23000000		14	10500000		21	11000000
6	14000000		13	23000000		14	10500000		21	11000000
10	22000000		19	10845000		14	11000000		21	13500000
10	22000000		19	10845000		14	11000000		21	13500000
14	14000000		19	9845000		22	16000000		32	27000000
14	14000000		19	9845000		22	16000000		32	27000000
14	12000000		27	10000000		30	19000000		44	13000000
14	12000000		27	10000000		30	19000000		44	13000000
20	12500000		27	8000000		38	22000000		44	13000000
20	12500000		27	8000000		38	22000000		44	13000000
20	11500000		35	6500000		47	14000000		55	17500000
20	11500000		35	6500000		47	14000000		55	17500000
27	12500000		35	10500000		47	15000000		55	13500000
27	12500000		35	10500000		47	15000000		55	13500000
27	12500000		40	17000000		55	27000000		64	36000000
27	12500000		40	17000000		55	27000000		64	36000000
32	23000000		45	13500000		63	30000000		74	35000000
32	23000000		45	13500000		63	30000000		74	35000000
37	13500000		45	13500000		71	36000000		83	32000000
37	13500000		45	13500000		71	36000000		83	32000000
37	14500000		51	27000000		79	0		92	-10972000
37	14500000		51	27000000		79	0		92	-10972000
41	26000000		58	21000000		79	9000000		92	7028000
41	26000000		58	21000000		79	9000000		92	7028000
45	13000000		64	1500000		90	456000		104	15000000
45	13000000		64	1500000		90	456000		104	15000000
45	11500000		64	-347500		101	9500000		104	15000000
45	11500000		64	-347500		101	9500000		104	15000000
49	30000000		71	1000000		101	11500000		113	22000000
49	30000000		71	1000000		101	11500000		113	22000000
53	9000000		71	-1720000		111	12000000		123	13000000
53	9000000		71	-1720000		111	12000000		123	13000000
53	9000000		80	3000000		120	8975000		133	3000000
53	9000000		80	3000000		120	8975000		133	3000000
58	10000000		80	1917500		120	13000000		142	6500000
58	10000000		80	1917500		120	13000000		142	6500000
62	1000000		86	-734000		129	4000000		142	16000000
62	1000000		86	-734000		129	4000000		142	16000000
62	0		91	2000000		138	7000000		152	11000000
62	0		91	2000000		138	7000000		152	11000000
67	240000		96	16000000		146	15000000		161	10000000
67	240000		96	16000000		146	15000000		161	10000000
71	651500		96	6763000		146	15000000		171	6000000
71	651500		96	6763000		146	15000000		171	6000000
71	2000000		103	26500000		155	7000000		180	3000000
71	2000000		103	26500000		155	7000000		180	3000000
77	2000000		103	25500000		164	4000000		180	13500000
77	2000000		103	25500000		164	4000000		180	13500000
77	1234500		110	1000000		172	6500000		191	4500000
77	1234500		110	1000000		172	6500000		191	4500000
83	3000000		117	28500000		172	9500000		191	-1500000
83	3000000		117	28500000		172	9500000		191	-1500000
83	4500000		117	27000000		180	80000		205	1500000
83	4500000		117	27000000		180	80000		205	1500000
87	6000000		125	14000000		187	7500000		205	3000000
87	6000000		125	14000000		187	7500000		205	3000000
90	8000000		125	5500000		187	3500000		217	5000000
90	8000000		125	5500000		187	3500000		217	5000000
90	4500000		131	2000000		197	1000000		217	1500000
90	4500000		131	2000000		197	1000000		217	1500000
94	11000000		136	6000000		207	-1473500		228	-3000000
94	11000000		136	6000000		207	-1473500		228	-3000000
99	8000000		136	3000000		207	7026500		239	9000000
99	8000000		136	3000000		207	7026500		239	9000000
99	9000000		143	588000		217	22000000		239	9000000
99	9000000		143	588000		217	22000000		239	9000000
103	11000000		151	5000000		227	16500000		249	22000000
103	11000000		151	5000000		227	16500000		249	22000000
107	6000000		151	2000000		227	17500000		259	29000000
107	6000000		151	2000000		227	17500000		259	29000000
107	8000000		156	9000000		234	44000000		268	33000000
107	8000000		156	9000000		234	44000000		268	33000000
112	6000000		161	8000000		241	16958000		278	24500000
112	6000000		161	8000000		241	16958000		278	24500000
116	3500000		161	155000		241	19958000		278	13000000
116	3500000		161	155000		241	19958000		278	13000000
116	3500000		166	19000000		251	16645000		288	37000000
116	3500000		166	19000000		251	16645000		288	37000000
121	3000000		172	17000000		251	16645000		298	15500000
121	3000000		172	17000000		251	16645000		298	15500000
121	2000000		177	7000000		261	34000000		298	14000000
121	2000000		177	7000000		261	34000000		298	14000000
125	1000000		177	7500000		271	32000000		307	31000000
125	1000000		177	7500000		271	32000000		307	31000000
129	598500		185	7500000		281	11500000		316	29000000
129	598500		185	7500000		281	11500000		316	29000000
129	1629500		185	8500000		281	12500000		325	28000000
129	1629500		185	8500000		281	12500000		325	28000000
133	3000000		191	20000000		288	23000000		334	12593000
133	3000000		191	20000000		288	23000000		334	12593000
137	500000		196	13000000		294	9000000		334	11093000
137	500000		196	13000000		294	9000000		334	11093000
137	2500000		196	11000000		294	8500000		344	21000000
137	2500000		196	11000000		294	8500000		344	21000000
142	8000000		201	22000000		304	17000000		354	11500000
142	8000000		201	22000000		304	17000000		354	11500000
146	5000000		207	22000000		314	14000000		354	12000000
146	5000000		207	22000000		314	14000000		354	12000000
146	8500000		212	9000000		323	6511000		363	16000000
146	8500000		212	9000000		323	6511000		363	16000000
150	21000000		212	11000000		323	6511000		373	14000000
150	21000000		212	11000000		323	6511000		373	14000000
154	10000000		217	20000000		334	12000000		383	11000000
154	10000000		217	20000000		334	12000000		383	11000000
154	11500000		222	19000000		344	12000000		383	10500000
154	11500000		222	19000000		344	12000000		383	10500000
161	12631000		228	10500000		354	7000000		392	10000000
161	12631000		228	10500000		354	7000000		392	10000000
161	11131000		228	10500000		354	6500000		402	11000000
161	11131000		228	10500000		354	6500000		402	11000000
167	11500000		233	17000000		364	12000000		411	9000000
167	11500000		233	17000000		364	12000000		411	9000000
167	11500000		239	10500000		375	11000000		420	8000000
167	11500000		239	10500000		375	11000000		420	8000000
172	22000000		239	10000000		385	7000000		420	9000000
172	22000000		239	10000000		385	7000000		420	9000000
177	11500000		245	17000000		385	7500000		429	9000000
177	11500000		245	17000000		385	7500000		429	9000000
177	11000000		251	18000000		395	11000000		438	7500000
177	11000000		251	18000000		395	11000000		438	7500000
184	9926500		257	10000000		405	11000000		438	8000000
184	9926500		257	10000000		405	11000000		438	8000000
184	11426500		257	10000000		415	7500000		449	8000000
184	11426500		257	10000000		415	7500000		449	8000000
191	10500000		262	16000000		415	7500000		460	8000000
191	10500000		262	16000000		415	7500000		460	8000000
191	10500000		268	9500000		425	11000000		470	7500000
191	10500000		268	9500000		425	11000000		470	7500000
197	11000000		268	10000000		435	8000000		470	7500000
197	11000000		268	10000000		435	8000000		470	7500000
197	10500000		276	9000000		435	8000000		480	8000000
197	10500000		276	9000000		435	8000000		480	8000000
202	20000000		276	9500000		444	11000000		490	9000000
202	20000000		276	9500000		444	11000000		490	9000000
206	11000000		283	16000000		452	11000000		499	8000000
206	11000000		283	16000000		452	11000000		499	8000000
206	9500000		289	16000000		460	11000000		499	7500000
206	9500000		289	16000000		460	11000000		499	7500000
212	10500000		295	10000000		469	8000000		509	8000000
212	10500000		295	10000000		469	8000000		509	8000000
212	10000000		295	9000000		469	8000000		519	8000000
212	10000000		295	9000000		469	8000000		519	8000000
216	20000000		302	9500000		480	10000000		529	7000000
216	20000000		302	9500000		480	10000000		529	7000000
220	10500000		302	9500000		491	7500000		529	7000000
220	10500000		302	9500000		491	7500000		529	7000000
220	10500000		308	16000000		491	8000000		538	8000000
220	10500000		308	16000000		491	8000000		538	8000000
224	19000000		315	16000000		499	10000000		548	7000000
224	19000000		315	16000000		499	10000000		548	7000000
229	10500000		321	9000000		508	11000000		548	7500000
229	10500000		321	9000000		508	11000000		548	7500000
229	10500000		321	9500000		516	7500000		558	7000000
229	10500000		321	9500000		516	7500000		558	7000000
235	10500000		327	16000000		516	8000000		558	6500000
235	10500000		327	16000000		516	8000000		558	6500000
235	10000000		332	16000000		524	11000000		570	8000000
235	10000000		332	16000000		524	11000000		570	8000000
240	19000000		338	9000000		533	7500000		581	7000000
240	19000000		338	9000000		533	7500000		581	7000000
244	8983500		338	9000000		533	8000000		581	7000000
244	8983500		338	9000000		533	8000000		581	7000000
244	9983500		343	15000000		542	10000000		591	8000000
244	9983500		343	15000000		542	10000000		591	8000000
250	10000000		348	15000000		550	11000000		600	9000000
250	10000000		348	15000000		550	11000000
250	10000000		353	8500000		559	10000000
250	10000000		353	8500000		559	10000000
254	18000000		353	9500000		567	7500000
254	18000000		353	9500000		567	7500000
259	9000000		359	15000000		567	7500000
259	9000000		359	15000000		567	7500000
259	10000000		365	14000000		579	7500000
259	10000000		365	14000000		579	7500000
265	9464500		370	9500000		579	7500000
265	9464500		370	9500000		579	7500000
265	9464500		370	9000000		589	10000000
265	9464500		370	9000000		589	10000000
272	9500000		378	9500000		600	11000000
272	9500000		378	9500000
272	10000000		378	8500000
272	10000000		378	8500000
276	17000000		385	15000000
276	17000000		385	15000000
280	10000000		391	15000000
280	10000000		391	15000000
280	10000000		398	9000000
280	10000000		398	9000000
284	17000000		398	9500000
284	17000000		398	9500000
288	9500000		404	14000000
288	9500000		404	14000000
288	9500000		411	8500000
288	9500000		411	8500000
292	17000000		411	8500000
292	17000000		411	8500000
296	9000000		416	14000000
296	9000000		416	14000000
296	9000000		422	15000000
296	9000000		422	15000000
302	8955500		428	8500000
302	8955500		428	8500000
302	8955500		428	8000000
302	8955500		428	8000000
309	9000000		433	14000000
309	9000000		433	14000000
309	9000000		439	14000000
309	9000000		439	14000000
313	17000000		445	9000000
313	17000000		445	9000000
318	9000000		445	8500000
318	9000000		445	8500000
318	9500000		450	13000000
318	9500000		450	13000000
322	16000000		455	14000000
322	16000000		455	14000000
325	9000000		460	8000000
325	9000000		460	8000000
325	9000000		460	9000000
325	9000000		460	9000000
330	16000000		466	14000000
330	16000000		466	14000000
335	9000000		472	9000000
335	9000000		472	9000000
335	9000000		472	8500000
335	9000000		472	8500000
342	9000000		480	14000000
342	9000000		480	14000000
342	8500000		487	9000000
342	8500000		487	9000000
347	16000000		487	8500000
347	16000000		487	8500000
351	8500000		492	13000000
351	8500000		492	13000000
351	9000000		498	13000000
351	9000000		498	13000000
356	16000000		503	8500000
356	16000000		503	8500000
361	8000000		503	9000000
361	8000000		503	9000000
361	9000000		510	14000000
361	9000000		510	14000000
365	16000000		517	13000000
365	16000000		517	13000000
369	8000000		523	8000000
369	8000000		523	8000000
369	8500000		523	9500000
369	8500000		523	9500000
375	8500000		529	13000000
375	8500000		529	13000000
375	8500000		536	13000000
375	8500000		536	13000000
382	9000000		542	8500000
382	9000000		542	8500000
382	8500000		542	9000000
382	8500000		542	9000000
387	9000000		549	13000000
387	9000000		549	13000000
387	7500000		556	7500000
387	7500000		556	7500000
394	8500000		556	9000000
394	8500000		556	9000000
394	8500000		562	14000000
394	8500000		562	14000000
398	16000000		568	14000000
398	16000000		568	14000000
403	9500000		574	8000000
403	9500000		574	8000000
403	8000000		574	9000000
403	8000000		574	9000000
406	16000000		580	13000000
406	16000000		580	13000000
410	9000000		586	13000000
410	9000000		586	13000000
410	8500000		591	9000000
410	8500000		591	9000000
414	15000000		591	8000000
414	15000000		591	8000000
418	8500000		600	13000000
418	8500000
418	8500000
418	8500000
423	8500000
423	8500000
423	8500000
423	8500000
428	15000000
428	15000000
432	8500000
432	8500000
432	8500000
432	8500000
438	8500000
438	8500000
438	8000000
438	8000000
444	8000000
444	8000000
444	8500000
444	8500000
448	16000000
448	16000000
452	9000000
452	9000000
452	8500000
452	8500000
459	9000000
459	9000000
459	7500000
459	7500000
463	15000000
463	15000000
468	7500000
468	7500000
468	8500000
468	8500000
473	16000000
473	16000000
478	8000000
478	8000000
478	8000000
478	8000000
485	8000000
485	8000000
485	8000000
485	8000000
489	15000000
489	15000000
493	8500000
493	8500000
493	8000000
493	8000000
497	15000000
497	15000000
500	8000000
500	8000000
500	8500000
500	8500000
505	15000000
505	15000000
510	8500000
510	8500000
510	8500000
510	8500000
515	15000000
515	15000000
519	8000000
519	8000000
519	8500000
519	8500000
525	8000000
525	8000000
525	7500000
525	7500000
530	8500000
530	8500000
530	8000000
530	8000000
534	15000000
534	15000000
538	8000000
538	8000000
538	8500000
538	8500000
543	15000000
543	15000000
547	8500000
547	8500000
547	8000000
547	8000000
554	8000000
554	8000000
554	8000000
554	8000000
558	15000000
558	15000000
562	8500000
562	8500000
562	8000000
562	8000000
568	8000000
568	8000000
568	8500000
568	8500000
573	14000000
573	14000000
577	8500000
577	8500000
577	8500000
577	8500000
582	14000000
582	14000000
587	7967500
587	7967500
587	8467500
587	8467500
593	8000000
593	8000000
593	8000000
593	8000000
600	15000000

## Sheet: Figure 5
	DSPOS
KS1	40
KS2	48
KS3	43
KS4	50
KS5	50
KS6	53
KS7	60
KS8	68

## Sheet: Figure 6
X	KS1	KS2	KS3	KS4	KS5	KS6	KS7	KS8
158	5333330
158	19000000													stress concentration coefficient
158	19000000												KS1	2.2
158	19000000												KS2	1.87
158	19000000												KS3	2.04
161	21000000												KS4	2.13
161	21000000												KS5	2.13
161	21000000												KS6	2.21
161	21000000												KS7	2.3
164	22000000												KS8	2.55
164	22000000
164	22000000
164	22000000
167	23000000
167	23000000
167	23000000
167	23000000
170	23000000
170	23000000
170	23000000
170	23000000
173	25000000
173	25000000
173	25000000
173	25000000
176	26000000	8750000
176	26000000	8750000
176	26000000	8750000
176	26000000	8750000
179	26000000	18000000
179	26000000	18000000
179	26000000	18000000
179	26000000	18000000
182	25000000	20000000
182	25000000	20000000
182	25000000	20000000
182	25000000	20000000
185	25000000	21000000
185	25000000	21000000
185	25000000	21000000
185	25000000	21000000
188	25000000	21000000
188	25000000	21000000
188	25000000	21000000
188	25000000	21000000
191	24000000	19000000
191	24000000	19000000
191	24000000	19000000
191	24000000	19000000
194	24000000	19000000	9000000
194	24000000	19000000	9000000
194	24000000	19000000	9000000
194	24000000	19000000	9000000
197	24000000	18000000	19000000
197	24000000	18000000	19000000
197	24000000	18000000	19000000
197	24000000	18000000	19000000
200	24000000	19000000	21000000
200	24000000	19000000	21000000
200	24000000	19000000	21000000
200	24000000	19000000	21000000
203	24000000	19000000	23000000
203	24000000	19000000	23000000
203	24000000	19000000	23000000
203	24000000	19000000	23000000
206	23000000	19000000	24000000
206	23000000	19000000	24000000
206	23000000	19000000	24000000
206	23000000	19000000	24000000
209	23000000	20000000	24000000	8000000
209	23000000	20000000	24000000	8000000
209	23000000	20000000	24000000	8000000
209	23000000	20000000	24000000	8000000
212	23000000	20000000	23000000	17000000
212	23000000	20000000	23000000	17000000
212	23000000	20000000	23000000	17000000
212	23000000	20000000	23000000	17000000
215	23000000	21000000	22000000	18000000
215	23000000	21000000	22000000	18000000
215	23000000	21000000	22000000	18000000
215	23000000	21000000	22000000	18000000
218	22000000	21000000	22000000	20000000
218	22000000	21000000	22000000	20000000
218	22000000	21000000	22000000	20000000
218	22000000	21000000	22000000	20000000
221	22000000	21000000	22000000	23000000
221	22000000	21000000	22000000	23000000
221	22000000	21000000	22000000	23000000
221	22000000	21000000	22000000	23000000
224	22000000	21000000	22000000	25000000
224	22000000	21000000	22000000	25000000
224	22000000	21000000	22000000	25000000
224	22000000	21000000	22000000	25000000
227	22000000	22000000	22000000	25000000
227	22000000	22000000	22000000	25000000
227	22000000	22000000	22000000	25000000
227	22000000	22000000	22000000	25000000
230	22000000	22000000	22000000	25000000
230	22000000	22000000	22000000	25000000
230	22000000	22000000	22000000	25000000
230	22000000	22000000	22000000	25000000
233	21000000	22000000	22000000	25000000
233	21000000	22000000	22000000	25000000
233	21000000	22000000	22000000	25000000
233	21000000	22000000	22000000	25000000
236	21000000	22000000	22000000	24000000
236	21000000	22000000	22000000	24000000
236	21000000	22000000	22000000	24000000
236	21000000	22000000	22000000	24000000
239	21000000	22000000	22000000	24000000
239	21000000	22000000	22000000	24000000
239	21000000	22000000	22000000	24000000
239	21000000	22000000	22000000	24000000
242	21000000	22000000	22000000	24000000	9000000
242	21000000	22000000	22000000	24000000	9000000
242	21000000	22000000	22000000	24000000	9000000
242	21000000	22000000	22000000	24000000	9000000
245	21000000	22000000	22000000	23000000	18000000
245	21000000	22000000	22000000	23000000	18000000
245	21000000	22000000	22000000	23000000	18000000
245	21000000	22000000	22000000	23000000	18000000
248	21000000	22000000	22000000	23000000	20000000
248	21000000	22000000	22000000	23000000	20000000
248	21000000	22000000	22000000	23000000	20000000
248	21000000	22000000	22000000	23000000	20000000
251	20000000	21000000	22000000	23000000	21000000
251	20000000	21000000	22000000	23000000	21000000
251	20000000	21000000	22000000	23000000	21000000
251	20000000	21000000	22000000	23000000	21000000
254	20000000	21000000	22000000	23000000	23000000	9000000
254	20000000	21000000	22000000	23000000	23000000	9000000
254	20000000	21000000	22000000	23000000	23000000	9000000
254	20000000	21000000	22000000	23000000	23000000	9000000
257	20000000	21000000	22000000	22000000	24000000	18000000
257	20000000	21000000	22000000	22000000	24000000	18000000
257	20000000	21000000	22000000	22000000	24000000	18000000
257	20000000	21000000	22000000	22000000	24000000	18000000
260	20000000	21000000	22000000	22000000	25000000	19000000
260	20000000	21000000	22000000	22000000	25000000	19000000
260	20000000	21000000	22000000	22000000	25000000	19000000
260	20000000	21000000	22000000	22000000	25000000	19000000
263	20000000	21000000	22000000	22000000	25000000	21000000
263	20000000	21000000	22000000	22000000	25000000	21000000
263	20000000	21000000	22000000	22000000	25000000	21000000
263	20000000	21000000	22000000	22000000	25000000	21000000
266	20000000	21000000	22000000	22000000	25000000	23000000
266	20000000	21000000	22000000	22000000	25000000	23000000
266	20000000	21000000	22000000	22000000	25000000	23000000
266	20000000	21000000	22000000	22000000	25000000	23000000
269	20000000	21000000	22000000	22000000	25000000	24000000
269	20000000	21000000	22000000	22000000	25000000	24000000
269	20000000	21000000	22000000	22000000	25000000	24000000
269	20000000	21000000	22000000	22000000	25000000	24000000
272	20000000	21000000	21000000	22000000	25000000	24000000
272	20000000	21000000	21000000	22000000	25000000	24000000
272	20000000	21000000	21000000	22000000	25000000	24000000
272	20000000	21000000	21000000	22000000	25000000	24000000
275	20000000	21000000	21000000	21000000	25000000	25000000	8000000
275	20000000	21000000	21000000	21000000	25000000	25000000	8000000
275	20000000	21000000	21000000	21000000	25000000	25000000	8000000
275	20000000	21000000	21000000	21000000	25000000	25000000	8000000
278	19000000	21000000	21000000	21000000	25000000	26000000	17000000
278	19000000	21000000	21000000	21000000	25000000	26000000	17000000
278	19000000	21000000	21000000	21000000	25000000	26000000	17000000
278	19000000	21000000	21000000	21000000	25000000	26000000	17000000
281	19000000	20000000	21000000	21000000	24000000	26000000	19000000
281	19000000	20000000	21000000	21000000	24000000	26000000	19000000
281	19000000	20000000	21000000	21000000	24000000	26000000	19000000
281	19000000	20000000	21000000	21000000	24000000	26000000	19000000
284	19000000	20000000	21000000	21000000	24000000	26000000	20000000
284	19000000	20000000	21000000	21000000	24000000	26000000	20000000
284	19000000	20000000	21000000	21000000	24000000	26000000	20000000
284	19000000	20000000	21000000	21000000	24000000	26000000	20000000
287	19000000	20000000	21000000	21000000	24000000	26000000	22000000
287	19000000	20000000	21000000	21000000	24000000	26000000	22000000
287	19000000	20000000	21000000	21000000	24000000	26000000	22000000
287	19000000	20000000	21000000	21000000	24000000	26000000	22000000
290	19000000	20000000	21000000	21000000	24000000	25000000	24000000
290	19000000	20000000	21000000	21000000	24000000	25000000	24000000
290	19000000	20000000	21000000	21000000	24000000	25000000	24000000
290	19000000	20000000	21000000	21000000	24000000	25000000	24000000
293	19000000	20000000	21000000	20000000	23000000	25000000	25000000
293	19000000	20000000	21000000	20000000	23000000	25000000	25000000
293	19000000	20000000	21000000	20000000	23000000	25000000	25000000
293	19000000	20000000	21000000	20000000	23000000	25000000	25000000
296	19000000	19000000	20000000	20000000	23000000	25000000	26000000	8000000
296	19000000	19000000	20000000	20000000	23000000	25000000	26000000	8000000
296	19000000	19000000	20000000	20000000	23000000	25000000	26000000	8000000
296	19000000	19000000	20000000	20000000	23000000	25000000	26000000	8000000
299	19000000	19000000	20000000	20000000	23000000	25000000	27000000	17000000
299	19000000	19000000	20000000	20000000	23000000	25000000	27000000	17000000
299	19000000	19000000	20000000	20000000	23000000	25000000	27000000	17000000
299	19000000	19000000	20000000	20000000	23000000	25000000	27000000	17000000
301	18000000	19000000	20000000	20000000	23000000	24000000	27000000	18000000
301	18000000	19000000	20000000	20000000	23000000	24000000	27000000	18000000
301	18000000	19000000	20000000	20000000	23000000	24000000	27000000	18000000
301	18000000	19000000	20000000	20000000	23000000	24000000	27000000	18000000
304	18000000	19000000	20000000	20000000	23000000	24000000	27000000	20000000
304	18000000	19000000	20000000	20000000	23000000	24000000	27000000	20000000
304	18000000	19000000	20000000	20000000	23000000	24000000	27000000	20000000
304	18000000	19000000	20000000	20000000	23000000	24000000	27000000	20000000
307	18000000	19000000	20000000	20000000	22000000	24000000	27000000	22000000
307	18000000	19000000	20000000	20000000	22000000	24000000	27000000	22000000
307	18000000	19000000	20000000	20000000	22000000	24000000	27000000	22000000
307	18000000	19000000	20000000	20000000	22000000	24000000	27000000	22000000
310	18000000	19000000	20000000	20000000	22000000	24000000	26000000	24000000
310	18000000	19000000	20000000	20000000	22000000	24000000	26000000	24000000
310	18000000	19000000	20000000	20000000	22000000	24000000	26000000	24000000
310	18000000	19000000	20000000	20000000	22000000	24000000	26000000	24000000
313	18000000	19000000	20000000	19000000	22000000	23000000	26000000	25000000
313	18000000	19000000	20000000	19000000	22000000	23000000	26000000	25000000
313	18000000	19000000	20000000	19000000	22000000	23000000	26000000	25000000
313	18000000	19000000	20000000	19000000	22000000	23000000	26000000	25000000
316	18000000	19000000	19000000	19000000	22000000	23000000	25000000	27000000
316	18000000	19000000	19000000	19000000	22000000	23000000	25000000	27000000
316	18000000	19000000	19000000	19000000	22000000	23000000	25000000	27000000
316	18000000	19000000	19000000	19000000	22000000	23000000	25000000	27000000
319	18000000	19000000	19000000	19000000	21000000	23000000	25000000	29000000
319	18000000	19000000	19000000	19000000	21000000	23000000	25000000	29000000
319	18000000	19000000	19000000	19000000	21000000	23000000	25000000	29000000
319	18000000	19000000	19000000	19000000	21000000	23000000	25000000	29000000
322	18000000	18000000	19000000	19000000	21000000	23000000	25000000	30000000
322	18000000	18000000	19000000	19000000	21000000	23000000	25000000	30000000
322	18000000	18000000	19000000	19000000	21000000	23000000	25000000	30000000
322	18000000	18000000	19000000	19000000	21000000	23000000	25000000	30000000
325	18000000	18000000	19000000	19000000	21000000	22000000	24000000	29000000
325	18000000	18000000	19000000	19000000	21000000	22000000	24000000	29000000
325	18000000	18000000	19000000	19000000	21000000	22000000	24000000	29000000
325	18000000	18000000	19000000	19000000	21000000	22000000	24000000	29000000
328	18000000	18000000	19000000	19000000	21000000	22000000	24000000	29000000
328	18000000	18000000	19000000	19000000	21000000	22000000	24000000	29000000
328	18000000	18000000	19000000	19000000	21000000	22000000	24000000	29000000
328	18000000	18000000	19000000	19000000	21000000	22000000	24000000	29000000
331	18000000	18000000	19000000	19000000	20000000	22000000	24000000	28000000
331	18000000	18000000	19000000	19000000	20000000	22000000	24000000	28000000
331	18000000	18000000	19000000	19000000	20000000	22000000	24000000	28000000
331	18000000	18000000	19000000	19000000	20000000	22000000	24000000	28000000
334	18000000	18000000	19000000	18000000	20000000	21000000	23000000	28000000
334	18000000	18000000	19000000	18000000	20000000	21000000	23000000	28000000
334	18000000	18000000	19000000	18000000	20000000	21000000	23000000	28000000
334	18000000	18000000	19000000	18000000	20000000	21000000	23000000	28000000
337	18000000	18000000	18000000	18000000	20000000	21000000	23000000	27000000
337	18000000	18000000	18000000	18000000	20000000	21000000	23000000	27000000
337	18000000	18000000	18000000	18000000	20000000	21000000	23000000	27000000
337	18000000	18000000	18000000	18000000	20000000	21000000	23000000	27000000
340	18000000	18000000	18000000	18000000	20000000	21000000	23000000	26000000
340	18000000	18000000	18000000	18000000	20000000	21000000	23000000	26000000
340	18000000	18000000	18000000	18000000	20000000	21000000	23000000	26000000
340	18000000	18000000	18000000	18000000	20000000	21000000	23000000	26000000
343	18000000	18000000	18000000	18000000	20000000	21000000	22000000	26000000
343	18000000	18000000	18000000	18000000	20000000	21000000	22000000	26000000
343	18000000	18000000	18000000	18000000	20000000	21000000	22000000	26000000
343	18000000	18000000	18000000	18000000	20000000	21000000	22000000	26000000
346	18000000	18000000	18000000	18000000	20000000	20000000	22000000	25000000
346	18000000	18000000	18000000	18000000	20000000	20000000	22000000	25000000
346	18000000	18000000	18000000	18000000	20000000	20000000	22000000	25000000
346	18000000	18000000	18000000	18000000	20000000	20000000	22000000	25000000
349	18000000	17000000	18000000	18000000	19000000	20000000	22000000	25000000
349	18000000	17000000	18000000	18000000	19000000	20000000	22000000	25000000
349	18000000	17000000	18000000	18000000	19000000	20000000	22000000	25000000
349	18000000	17000000	18000000	18000000	19000000	20000000	22000000	25000000
352	18000000	17000000	18000000	18000000	19000000	20000000	21000000	25000000
352	18000000	17000000	18000000	18000000	19000000	20000000	21000000	25000000
352	18000000	17000000	18000000	18000000	19000000	20000000	21000000	25000000
352	18000000	17000000	18000000	18000000	19000000	20000000	21000000	25000000
355	18000000	17000000	18000000	18000000	19000000	20000000	21000000	24000000
355	18000000	17000000	18000000	18000000	19000000	20000000	21000000	24000000
355	18000000	17000000	18000000	18000000	19000000	20000000	21000000	24000000
355	18000000	17000000	18000000	18000000	19000000	20000000	21000000	24000000
358	17000000	17000000	18000000	18000000	19000000	20000000	21000000	24000000
358	17000000	17000000	18000000	18000000	19000000	20000000	21000000	24000000
358	17000000	17000000	18000000	18000000	19000000	20000000	21000000	24000000
358	17000000	17000000	18000000	18000000	19000000	20000000	21000000	24000000
361	17000000	17000000	18000000	17000000	19000000	19000000	21000000	23000000
361	17000000	17000000	18000000	17000000	19000000	19000000	21000000	23000000
361	17000000	17000000	18000000	17000000	19000000	19000000	21000000	23000000
361	17000000	17000000	18000000	17000000	19000000	19000000	21000000	23000000
364	17000000	17000000	18000000	17000000	19000000	19000000	20000000	23000000
364	17000000	17000000	18000000	17000000	19000000	19000000	20000000	23000000
364	17000000	17000000	18000000	17000000	19000000	19000000	20000000	23000000
364	17000000	17000000	18000000	17000000	19000000	19000000	20000000	23000000
367	17000000	17000000	18000000	17000000	19000000	19000000	20000000	23000000
367	17000000	17000000	18000000	17000000	19000000	19000000	20000000	23000000
367	17000000	17000000	18000000	17000000	19000000	19000000	20000000	23000000
367	17000000	17000000	18000000	17000000	19000000	19000000	20000000	23000000
370	17000000	17000000	17000000	17000000	19000000	19000000	20000000	22000000
370	17000000	17000000	17000000	17000000	19000000	19000000	20000000	22000000
370	17000000	17000000	17000000	17000000	19000000	19000000	20000000	22000000
370	17000000	17000000	17000000	17000000	19000000	19000000	20000000	22000000
373	17000000	17000000	17000000	17000000	19000000	19000000	20000000	22000000
373	17000000	17000000	17000000	17000000	19000000	19000000	20000000	22000000
373	17000000	17000000	17000000	17000000	19000000	19000000	20000000	22000000
373	17000000	17000000	17000000	17000000	19000000	19000000	20000000	22000000
376	17000000	17000000	17000000	17000000	19000000	19000000	20000000	22000000
376	17000000	17000000	17000000	17000000	19000000	19000000	20000000	22000000
376	17000000	17000000	17000000	17000000	19000000	19000000	20000000	22000000
376	17000000	17000000	17000000	17000000	19000000	19000000	20000000	22000000
379	17000000	17000000	17000000	17000000	18000000	19000000	19000000	21000000
379	17000000	17000000	17000000	17000000	18000000	19000000	19000000	21000000
379	17000000	17000000	17000000	17000000	18000000	19000000	19000000	21000000
379	17000000	17000000	17000000	17000000	18000000	19000000	19000000	21000000
382	17000000	17000000	17000000	17000000	18000000	18000000	19000000	21000000
382	17000000	17000000	17000000	17000000	18000000	18000000	19000000	21000000
382	17000000	17000000	17000000	17000000	18000000	18000000	19000000	21000000
382	17000000	17000000	17000000	17000000	18000000	18000000	19000000	21000000
385	17000000	17000000	17000000	17000000	18000000	18000000	19000000	21000000
385	17000000	17000000	17000000	17000000	18000000	18000000	19000000	21000000
385	17000000	17000000	17000000	17000000	18000000	18000000	19000000	21000000
385	17000000	17000000	17000000	17000000	18000000	18000000	19000000	21000000
388	17000000	17000000	17000000	17000000	18000000	18000000	19000000	21000000
388	17000000	17000000	17000000	17000000	18000000	18000000	19000000	21000000
388	17000000	17000000	17000000	17000000	18000000	18000000	19000000	21000000
388	17000000	17000000	17000000	17000000	18000000	18000000	19000000	21000000
391	17000000	17000000	17000000	17000000	18000000	18000000	19000000	20000000
391	17000000	17000000	17000000	17000000	18000000	18000000	19000000	20000000
391	17000000	17000000	17000000	17000000	18000000	18000000	19000000	20000000
391	17000000	17000000	17000000	17000000	18000000	18000000	19000000	20000000
394	17000000	17000000	17000000	17000000	18000000	18000000	18000000	20000000
394	17000000	17000000	17000000	17000000	18000000	18000000	18000000	20000000
394	17000000	17000000	17000000	17000000	18000000	18000000	18000000	20000000
394	17000000	17000000	17000000	17000000	18000000	18000000	18000000	20000000
397	17000000	17000000	17000000	17000000	18000000	18000000	18000000	20000000
397	17000000	17000000	17000000	17000000	18000000	18000000	18000000	20000000
397	17000000	17000000	17000000	17000000	18000000	18000000	18000000	20000000
397	17000000	17000000	17000000	17000000	18000000	18000000	18000000	20000000
400	17000000	17000000	17000000	17000000	18000000	17000000	18000000	20000000
400	17000000	17000000	17000000	17000000	18000000	17000000	18000000	20000000
400	17000000	17000000	17000000	17000000	18000000	17000000	18000000	20000000
400	17000000	17000000	17000000	17000000	18000000	17000000	18000000	20000000
403	17000000	17000000	17000000	16000000	18000000	17000000	18000000	20000000
403	17000000	17000000	17000000	16000000	18000000	17000000	18000000	20000000
403	17000000	17000000	17000000	16000000	18000000	17000000	18000000	20000000
403	17000000	17000000	17000000	16000000	18000000	17000000	18000000	20000000
406	17000000	16000000	17000000	16000000	17000000	17000000	18000000	19000000
406	17000000	16000000	17000000	16000000	17000000	17000000	18000000	19000000
406	17000000	16000000	17000000	16000000	17000000	17000000	18000000	19000000
406	17000000	16000000	17000000	16000000	17000000	17000000	18000000	19000000
409	17000000	16000000	17000000	16000000	17000000	17000000	18000000	19000000
409	17000000	16000000	17000000	16000000	17000000	17000000	18000000	19000000
409	17000000	16000000	17000000	16000000	17000000	17000000	18000000	19000000
409	17000000	16000000	17000000	16000000	17000000	17000000	18000000	19000000
412	17000000	16000000	17000000	16000000	17000000	17000000	18000000	19000000
412	17000000	16000000	17000000	16000000	17000000	17000000	18000000	19000000
412	17000000	16000000	17000000	16000000	17000000	17000000	18000000	19000000
412	17000000	16000000	17000000	16000000	17000000	17000000	18000000	19000000
415	17000000	16000000	17000000	16000000	17000000	17000000	18000000	19000000
415	17000000	16000000	17000000	16000000	17000000	17000000	18000000	19000000
415	17000000	16000000	17000000	16000000	17000000	17000000	18000000	19000000
415	17000000	16000000	17000000	16000000	17000000	17000000	18000000	19000000
418	17000000	16000000	17000000	16000000	17000000	17000000	17000000	19000000
418	17000000	16000000	17000000	16000000	17000000	17000000	17000000	19000000
418	17000000	16000000	17000000	16000000	17000000	17000000	17000000	19000000
418	17000000	16000000	17000000	16000000	17000000	17000000	17000000	19000000
421	17000000	16000000	17000000	16000000	17000000	17000000	17000000	19000000
421	17000000	16000000	17000000	16000000	17000000	17000000	17000000	19000000
421	17000000	16000000	17000000	16000000	17000000	17000000	17000000	19000000
421	17000000	16000000	17000000	16000000	17000000	17000000	17000000	19000000
424	17000000	16000000	17000000	16000000	17000000	17000000	17000000	18000000
424	17000000	16000000	17000000	16000000	17000000	17000000	17000000	18000000
424	17000000	16000000	17000000	16000000	17000000	17000000	17000000	18000000
424	17000000	16000000	17000000	16000000	17000000	17000000	17000000	18000000
427	17000000	16000000	16000000	16000000	17000000	17000000	17000000	18000000
427	17000000	16000000	16000000	16000000	17000000	17000000	17000000	18000000
427	17000000	16000000	16000000	16000000	17000000	17000000	17000000	18000000
427	17000000	16000000	16000000	16000000	17000000	17000000	17000000	18000000
430	17000000	16000000	16000000	16000000	17000000	16000000	17000000	18000000
430	17000000	16000000	16000000	16000000	17000000	16000000	17000000	18000000
430	17000000	16000000	16000000	16000000	17000000	16000000	17000000	18000000
430	17000000	16000000	16000000	16000000	17000000	16000000	17000000	18000000
433	17000000	16000000	16000000	16000000	17000000	17000000	17000000	18000000
433	17000000	16000000	16000000	16000000	17000000	17000000	17000000	18000000
433	17000000	16000000	16000000	16000000	17000000	17000000	17000000	18000000
433	17000000	16000000	16000000	16000000	17000000	17000000	17000000	18000000
436	17000000	16000000	16000000	16000000	17000000	17000000	17000000	18000000
436	17000000	16000000	16000000	16000000	17000000	17000000	17000000	18000000
436	17000000	16000000	16000000	16000000	17000000	17000000	17000000	18000000
436	17000000	16000000	16000000	16000000	17000000	17000000	17000000	18000000
439	17000000	16000000	16000000	16000000	17000000	17000000	17000000	18000000
439	17000000	16000000	16000000	16000000	17000000	17000000	17000000	18000000
439	17000000	16000000	16000000	16000000	17000000	17000000	17000000	18000000
439	17000000	16000000	16000000	16000000	17000000	17000000	17000000	18000000
442	17000000	16000000	16000000	16000000	17000000	16000000	17000000	18000000
442	17000000	16000000	16000000	16000000	17000000	16000000	17000000	18000000
442	17000000	16000000	16000000	16000000	17000000	16000000	17000000	18000000
442	17000000	16000000	16000000	16000000	17000000	16000000	17000000	18000000
445	17000000	16000000	16000000	16000000	17000000	16000000	17000000	17000000
445	17000000	16000000	16000000	16000000	17000000	16000000	17000000	17000000
445	17000000	16000000	16000000	16000000	17000000	16000000	17000000	17000000
445	17000000	16000000	16000000	16000000	17000000	16000000	17000000	17000000
448	17000000	16000000	16000000	16000000	17000000	16000000	17000000	17000000
448	17000000	16000000	16000000	16000000	17000000	16000000	17000000	17000000
448	17000000	16000000	16000000	16000000	17000000	16000000	17000000	17000000
448	17000000	16000000	16000000	16000000	17000000	16000000	17000000	17000000
451	17000000	16000000	16000000	16000000	17000000	16000000	17000000	17000000
451	17000000	16000000	16000000	16000000	17000000	16000000	17000000	17000000
451	17000000	16000000	16000000	16000000	17000000	16000000	17000000	17000000
451	17000000	16000000	16000000	16000000	17000000	16000000	17000000	17000000
454	17000000	16000000	16000000	16000000	17000000	16000000	17000000	17000000
454	17000000	16000000	16000000	16000000	17000000	16000000	17000000	17000000
454	17000000	16000000	16000000	16000000	17000000	16000000	17000000	17000000
454	17000000	16000000	16000000	16000000	17000000	16000000	17000000	17000000
457	17000000	16000000	16000000	16000000	16000000	16000000	17000000	17000000
457	17000000	16000000	16000000	16000000	16000000	16000000	17000000	17000000
457	17000000	16000000	16000000	16000000	16000000	16000000	17000000	17000000
457	17000000	16000000	16000000	16000000	16000000	16000000	17000000	17000000
460	17000000	16000000	16000000	16000000	16000000	16000000	17000000	17000000
460	17000000	16000000	16000000	16000000	16000000	16000000	17000000	17000000
460	17000000	16000000	16000000	16000000	16000000	16000000	17000000	17000000
460	17000000	16000000	16000000	16000000	16000000	16000000	17000000	17000000
463	17000000	16000000	16000000	16000000	16000000	16000000	16000000	17000000
463	17000000	16000000	16000000	16000000	16000000	16000000	16000000	17000000
463	17000000	16000000	16000000	16000000	16000000	16000000	16000000	17000000
463	17000000	16000000	16000000	16000000	16000000	16000000	16000000	17000000
466	16000000	16000000	16000000	16000000	16000000	16000000	16000000	17000000
466	16000000	16000000	16000000	16000000	16000000	16000000	16000000	17000000
466	16000000	16000000	16000000	16000000	16000000	16000000	16000000	17000000
466	16000000	16000000	16000000	16000000	16000000	16000000	16000000	17000000
469	16000000	16000000	16000000	16000000	16000000	16000000	16000000	17000000
469	16000000	16000000	16000000	16000000	16000000	16000000	16000000	17000000
469	16000000	16000000	16000000	16000000	16000000	16000000	16000000	17000000
469	16000000	16000000	16000000	16000000	16000000	16000000	16000000	17000000
472	16000000	16000000	16000000	16000000	16000000	16000000	16000000	17000000
472	16000000	16000000	16000000	16000000	16000000	16000000	16000000	17000000
472	16000000	16000000	16000000	16000000	16000000	16000000	16000000	17000000
472	16000000	16000000	16000000	16000000	16000000	16000000	16000000	17000000
475	16000000	16000000	16000000	16000000	16000000	16000000	16000000	17000000
475	16000000	16000000	16000000	16000000	16000000	16000000	16000000	17000000
475	16000000	16000000	16000000	16000000	16000000	16000000	16000000	17000000
475	16000000	16000000	16000000	16000000	16000000	16000000	16000000	17000000
478	16000000	16000000	16000000	16000000	16000000	16000000	16000000	16000000
478	16000000	16000000	16000000	16000000	16000000	16000000	16000000	16000000
478	16000000	16000000	16000000	16000000	16000000	16000000	16000000	16000000
478	16000000	16000000	16000000	16000000	16000000	16000000	16000000	16000000
481	17000000	16000000	16000000	15000000	16000000	16000000	16000000	16000000
481	17000000	16000000	16000000	15000000	16000000	16000000	16000000	16000000
481	17000000	16000000	16000000	15000000	16000000	16000000	16000000	16000000
481	17000000	16000000	16000000	15000000	16000000	16000000	16000000	16000000
484	17000000	16000000	16000000	15000000	16000000	16000000	16000000	16000000
484	17000000	16000000	16000000	15000000	16000000	16000000	16000000	16000000
484	17000000	16000000	16000000	15000000	16000000	16000000	16000000	16000000
484	17000000	16000000	16000000	15000000	16000000	16000000	16000000	16000000
487	17000000	16000000	16000000	15000000	16000000	16000000	16000000	16000000
487	17000000	16000000	16000000	15000000	16000000	16000000	16000000	16000000
487	17000000	16000000	16000000	15000000	16000000	16000000	16000000	16000000
487	17000000	16000000	16000000	15000000	16000000	16000000	16000000	16000000
490	17000000	16000000	16000000	15000000	16000000	16000000	16000000	16000000
490	17000000	16000000	16000000	15000000	16000000	16000000	16000000	16000000
490	17000000	16000000	16000000	15000000	16000000	16000000	16000000	16000000
490	17000000	16000000	16000000	15000000	16000000	16000000	16000000	16000000
493	17000000	16000000	16000000	15000000	16000000	16000000	16000000	16000000
493	17000000	16000000	16000000	15000000	16000000	16000000	16000000	16000000
493	17000000	16000000	16000000	15000000	16000000	16000000	16000000	16000000
493	17000000	16000000	16000000	15000000	16000000	16000000	16000000	16000000
496	16000000	16000000	16000000	15000000	16000000	16000000	16000000	16000000
496	16000000	16000000	16000000	15000000	16000000	16000000	16000000	16000000
496	16000000	16000000	16000000	15000000	16000000	16000000	16000000	16000000
496	16000000	16000000	16000000	15000000	16000000	16000000	16000000	16000000
499	16000000	16000000	16000000	15000000	16000000	16000000	16000000	16000000
499	16000000	16000000	16000000	15000000	16000000	16000000	16000000	16000000
499	16000000	16000000	16000000	15000000	16000000	16000000	16000000	16000000
499	16000000	16000000	16000000	15000000	16000000	16000000	16000000	16000000
502	16000000	16000000	16000000	15000000	16000000	16000000	16000000	16000000
502	16000000	16000000	16000000	15000000	16000000	16000000	16000000	16000000
502	16000000	16000000	16000000	15000000	16000000	16000000	16000000	16000000
502	16000000	16000000	16000000	15000000	16000000	16000000	16000000	16000000
505	16000000	16000000	16000000	15000000	16000000	16000000	16000000	16000000
505	16000000	16000000	16000000	15000000	16000000	16000000	16000000	16000000
505	16000000	16000000	16000000	15000000	16000000	16000000	16000000	16000000
505	16000000	16000000	16000000	15000000	16000000	16000000	16000000	16000000
508	16000000	16000000	16000000	15000000	16000000	16000000	16000000	16000000
508	16000000	16000000	16000000	15000000	16000000	16000000	16000000	16000000
508	16000000	16000000	16000000	15000000	16000000	16000000	16000000	16000000
508	16000000	16000000	16000000	15000000	16000000	16000000	16000000	16000000
511	16000000	16000000	16000000	15000000	16000000	16000000	16000000	16000000
511	16000000	16000000	16000000	15000000	16000000	16000000	16000000	16000000
511	16000000	16000000	16000000	15000000	16000000	16000000	16000000	16000000
511	16000000	16000000	16000000	15000000	16000000	16000000	16000000	16000000
514	16000000	16000000	16000000	15000000	16000000	16000000	16000000	16000000
514	16000000	16000000	16000000	15000000	16000000	16000000	16000000	16000000
514	16000000	16000000	16000000	15000000	16000000	16000000	16000000	16000000
514	16000000	16000000	16000000	15000000	16000000	16000000	16000000	16000000
517	17000000	15000000	16000000	15000000	16000000	16000000	16000000	16000000
517	17000000	15000000	16000000	15000000	16000000	16000000	16000000	16000000
517	17000000	15000000	16000000	15000000	16000000	16000000	16000000	16000000
517	17000000	15000000	16000000	15000000	16000000	16000000	16000000	16000000
520	16000000	15000000	16000000	15000000	16000000	16000000	16000000	16000000
520	16000000	15000000	16000000	15000000	16000000	16000000	16000000	16000000
520	16000000	15000000	16000000	15000000	16000000	16000000	16000000	16000000
520	16000000	15000000	16000000	15000000	16000000	16000000	16000000	16000000
523	16000000	15000000	16000000	15000000	16000000	16000000	16000000	16000000
523	16000000	15000000	16000000	15000000	16000000	16000000	16000000	16000000
523	16000000	15000000	16000000	15000000	16000000	16000000	16000000	16000000
523	16000000	15000000	16000000	15000000	16000000	16000000	16000000	16000000
526	16000000	16000000	16000000	15000000	16000000	16000000	16000000	16000000
526	16000000	16000000	16000000	15000000	16000000	16000000	16000000	16000000
526	16000000	16000000	16000000	15000000	16000000	16000000	16000000	16000000
526	16000000	16000000	16000000	15000000	16000000	16000000	16000000	16000000
529	16000000	16000000	16000000	15000000	16000000	16000000	16000000	16000000
529	16000000	16000000	16000000	15000000	16000000	16000000	16000000	16000000
529	16000000	16000000	16000000	15000000	16000000	16000000	16000000	16000000
529	16000000	16000000	16000000	15000000	16000000	16000000	16000000	16000000
532	16000000	15000000	16000000	15000000	16000000	16000000	16000000	16000000
532	16000000	15000000	16000000	15000000	16000000	16000000	16000000	16000000
532	16000000	15000000	16000000	15000000	16000000	16000000	16000000	16000000
532	16000000	15000000	16000000	15000000	16000000	16000000	16000000	16000000
535	16000000	15000000	16000000	15000000	16000000	16000000	15000000	16000000
535	16000000	15000000	16000000	15000000	16000000	16000000	15000000	16000000
535	16000000	15000000	16000000	15000000	16000000	16000000	15000000	16000000
535	16000000	15000000	16000000	15000000	16000000	16000000	15000000	16000000
538	16000000	15000000	16000000	15000000	16000000	16000000	15000000	16000000
538	16000000	15000000	16000000	15000000	16000000	16000000	15000000	16000000
538	16000000	15000000	16000000	15000000	16000000	16000000	15000000	16000000
538	16000000	15000000	16000000	15000000	16000000	16000000	15000000	16000000

## Sheet: Figure 8
X	KS1	X	KS2	X	KS3	X	KS4	X	KS5	X	KS6	X	KS7			vertical distance between the roof and coal seam	max velocity
0	-0.325	0	-0.002	0	-0.107	0	-0.127	0	-0.061	0	-0.041	0	-0.043			17.55	18
6	-0.355	6	-0.785	7	-0.082	8	-0.076	7	-0.043	7	-0.012	11	-0.024			45.64	17
6	-0.355	6	-0.785	7	-0.082	8	-0.076	7	-0.043	7	-0.012	11	-0.024			75.19	14
6	-0.434	13	-1	14	-0.085	17	-0.276	14	-0.076	14	-0.011	21	-0.065			107.14	14.5
6	-0.434	13	-1	14	-0.085	17	-0.276	14	-0.076	14	-0.011	21	-0.065			146.74	13
10	-0.279	19	-0.271	21	-0.118	25	-0.147	14	-0.027	14	-0.034	21	-0.088			185.64	8
10	-0.279	19	-0.271	21	-0.118	25	-0.147	14	-0.027	14	-0.034	21	-0.088			221.94	5
14	-0.479	19	-0.362	21	-0.219	25	-0.375	22	-0.013	24	-0.101	32	-0.065
14	-0.479	19	-0.362	21	-0.219	25	-0.375	22	-0.013	24	-0.101	32	-0.065
14	-0.192	27	-0.582	31	-0.207	35	-0.277	30	-0.004	24	-0.089	44	-0.034
14	-0.192	27	-0.582	31	-0.207	35	-0.277	30	-0.004	24	-0.089	44	-0.034
20	-0.401	27	-0.758	41	-0.298	44	-0.098	38	-0.056	32	-0.087	44	-0.137
20	-0.401	27	-0.758	41	-0.298	44	-0.098	38	-0.056	32	-0.087	44	-0.137
20	-0.347	35	-0.789	41	-0.237	53	-0.165	47	-0.024	41	-0.066	55	-0.134
20	-0.347	35	-0.789	41	-0.237	53	-0.165	47	-0.024	41	-0.066	55	-0.134
27	-0.436	35	-0.598	53	-0.353	53	-0.315	47	-0.142	50	-0.027	55	-0.088
27	-0.436	35	-0.598	53	-0.353	53	-0.315	47	-0.142	50	-0.027	55	-0.088
27	-0.501	40	-1	53	-0.357	62	-0.45	55	-0.107	58	-0.046	64	-0.269
27	-0.501	40	-1	53	-0.357	62	-0.45	55	-0.107	58	-0.046	64	-0.269
32	-0.695	45	-0.931	59	-0.265	70	-0.42	63	-0.006	58	-0.041	74	-0.047
32	-0.695	45	-0.931	59	-0.265	70	-0.42	63	-0.006	58	-0.041	74	-0.047
37	-0.738	45	-0.597	66	-0.325	70	-0.144	71	-0.026	67	-0.027	83	-0.033
37	-0.738	45	-0.597	66	-0.325	70	-0.144	71	-0.026	67	-0.027	83	-0.033
37	-0.742	51	-0.732	73	-0.17	77	-0.124	79	-0.114	75	-0.073	92	-0.14
37	-0.742	51	-0.732	73	-0.17	77	-0.124	79	-0.114	75	-0.073	92	-0.14
41	-0.711	58	-1	73	-0.312	84	-0.333	79	-0.068	83	-0.082	92	-0.207
41	-0.711	58	-1	73	-0.312	84	-0.333	79	-0.068	83	-0.082	92	-0.207
45	-1	64	-1	79	-1	91	-2	90	-2	83	-0.055	104	-2
45	-1	64	-1	79	-1	91	-2	90	-2	83	-0.055	104	-2
45	-0.95	64	-0.68	85	-3	98	-2	101	-4	94	-1	104	-2
45	-0.95	64	-0.68	85	-3	98	-2	101	-4	94	-1	104	-2
49	-1	71	-1	85	-3	98	-2	101	-4	104	-2	113	-3
49	-1	71	-1	85	-3	98	-2	101	-4	104	-2	113	-3
53	-1	71	-0.543	97	-6	109	-4	111	-5	104	-2	123	-4
53	-1	71	-0.543	97	-6	109	-4	111	-5	104	-2	123	-4
53	-1	80	-3	97	-6	109	-4	120	-7	114	-3	133	-4
53	-1	80	-3	97	-6	109	-6	120	-7	114	-3	133	-4
58	-1	80	-5	104	-8	117	-8	120	-7	123	-4	142	-5
58	-1	80	-5	104	-8	117	-8	120	-7	123	-4	142	-5
62	-1	86	-7	111	-10	124	-10	129	-9	133	-6	142	-5
62	-1	86	-7	111	-10	124	-10	129	-9	133	-6	142	-5
62	-1	91	-8	111	-10	131	-10	138	-10	133	-6	152	-5
62	-1	91	-8	111	-10	131	-12	138	-10	133	-6	152	-5
67	-2	96	-10	122	-13	131	-12	146	-11	141	-7	161	-5
67	-2	96	-10	122	-13	131	-12	146	-11	141	-7	161	-5
71	-4	96	-10	122	-14	141	-14.5	146	-13	149	-7	171	-4
71	-4	96	-10	122	-14	141	-14.5	146	-13	149	-7	171	-4
71	-3	103	-12	131	-12	141	-14.5	155	-10	157	-8	180	-4
71	-3	103	-12	131	-12	141	-12	155	-10	157	-8	180	-4
77	-5	103	-12	139	-10	149	-12	164	-8	157	-8	180	-4
77	-5	103	-12	139	-10	149	-12	164	-8	157	-8	180	-4
77	-5	110	-15	147	-8	157	-10	172	-7	165	-7	191	-3
77	-5	110	-15	147	-8	157	-10	172	-7	165	-7	191	-3
83	-8	117	-17	147	-7	157	-10	172	-7	174	-6	191	-3
83	-8	117	-17	147	-7	157	-8	172	-7	174	-6	191	-3
83	-8	117	-17	155	-5	164	-8	180	-6	182	-5	205	-2
83	-8	117	-17	155	-5	164	-5	180	-6	182	-5	205	-2
87	-9	125	-14	163	-4	172	-4	187	-5	191	-4	205	-2
87	-9	125	-14	163	-4	172	-4	187	-5	191	-4	205	-2
90	-11	125	-14	163	-4	179	-4	187	-5	191	-4	217	-2
90	-11	125	-14	163	-4	179	-4	187	-5	191	-4	217	-2
90	-11	131	-12	171	-3	187	-3	197	-3	200	-3	217	-2
90	-11	131	-12	171	-3	187	-3	197	-3	200	-3	217	-2
94	-13	136	-10	179	-2	187	-3	207	-2	210	-2	228	-1
94	-13	136	-10	179	-2	187	-3	207	-2	210	-2	228	-1
99	-14	136	-10	187	-0.445	194	-2	207	-2	219	-1	239	-0.629
99	-14	136	-10	187	-0.445	194	-2	207	-2	219	-1	239	-0.629
99	-14	143	-8	187	-0.792	201	-2	217	-0.588	219	-2	239	-0.727
99	-14	143	-8	187	-0.792	201	-2	217	-0.588	219	-2	239	-0.727
103	-16	151	-5	194	-0.202	208	-1	227	-0.243	229	-0.692	249	-0.401
103	-16	151	-5	194	-0.202	208	-1	227	-0.243	229	-0.692	249	-0.401
107	-18	151	-5	202	-0.135	215	-0.564	227	-0.192	239	-0.297	259	-0.451
107	-18	151	-5	202	-0.135	215	-0.564	227	-0.192	239	-0.297	259	-0.451
107	-17	156	-4	202	-0.14	215	-0.516	234	-0.178	249	-0.016	268	-0.382
107	-17	156	-4	202	-0.14	215	-0.516	234	-0.178	249	-0.016	268	-0.382
112	-16	161	-2	209	-0.141	222	-0.092	241	-0.147	249	-0.193	278	-0.247
112	-16	161	-2	209	-0.141	222	-0.092	241	-0.147	249	-0.193	278	-0.247
116	-15	161	-2	216	-0.105	230	-0.062	241	-0.124	260	-0.051	278	-0.389
116	-15	161	-2	216	-0.105	230	-0.062	241	-0.124	260	-0.051	278	-0.389
116	-15	166	-2	216	-0.282	237	-0.05	251	-0.054	260	-0.111	288	-0.249
116	-15	166	-2	216	-0.282	237	-0.05	251	-0.054	260	-0.111	288	-0.249
121	-13	172	-2	225	-0.196	237	-0.077	251	-0.035	269	-0.087	298	-0.074
121	-13	172	-2	225	-0.196	237	-0.077	251	-0.035	269	-0.087	298	-0.074
121	-13	177	-0.127	234	-0.281	245	-0.117	261	-0.137	279	-0.079	298	-0.116
121	-13	177	-0.127	234	-0.281	245	-0.117	261	-0.137	279	-0.079	298	-0.116
125	-12	177	-2	234	-0.193	253	-0.091	271	-0.455	289	-0.079	307	-0.051
125	-12	177	-2	234	-0.193	253	-0.091	271	-0.455	289	-0.079	307	-0.051
129	-11	185	-0.156	243	-0.081	260	-0.029	281	-0.124	289	-0.18	316	-0.17
129	-11	185	-0.156	243	-0.081	260	-0.029	281	-0.124	289	-0.18	316	-0.17
129	-11	185	-0.282	252	-0.105	260	-0.055	281	-0.119	298	-0.146	325	-0.055
129	-11	185	-0.282	252	-0.105	260	-0.055	281	-0.119	298	-0.146	325	-0.055
133	-10	191	-0.421	252	-0.067	267	-0.045	288	-0.256	298	-0.141	334	-0.282
133	-10	191	-0.421	252	-0.067	267	-0.045	288	-0.256	298	-0.141	334	-0.282
137	-8	196	-0.279	261	-0.063	274	-0.027	294	-0.053	307	-0.161	334	-0.046
137	-8	196	-0.279	261	-0.063	274	-0.027	294	-0.053	307	-0.161	334	-0.046
137	-8	196	-0.159	261	-0.069	274	-0.033	294	-0.038	315	-0.064	344	-0.253
137	-8	196	-0.159	261	-0.069	274	-0.033	294	-0.038	315	-0.064	344	-0.253
142	-7	201	-0.137	269	-0.071	284	-0.03	304	-0.023	324	-0.042	354	-0.021
142	-7	201	-0.137	269	-0.071	284	-0.03	304	-0.023	324	-0.042	354	-0.021
146	-7	207	-0.366	269	-0.06	284	-0.019	314	-0.036	332	-0.05	354	-0.096
146	-7	207	-0.366	269	-0.06	284	-0.019	314	-0.036	332	-0.05	354	-0.096
146	-6	212	-0.181	281	-0.063	290	-0.035	323	-0.034	332	-0.187	363	-0.045
146	-6	212	-0.181	281	-0.063	290	-0.035	323	-0.034	332	-0.187	363	-0.045
150	-6	212	-0.342	281	-0.056	297	-0.026	323	-0.015	342	-0.024	373	-0.066
150	-6	212	-0.342	281	-0.056	297	-0.026	323	-0.015	342	-0.024	373	-0.066
154	-5	217	-0.383	289	-0.062	297	-0.022	334	-0.046	351	-0.043	383	-0.032
154	-5	217	-0.383	289	-0.062	297	-0.022	334	-0.046	351	-0.043	383	-0.032
154	-5	222	-0.075	298	-0.061	306	-0.047	344	-0.016	360	-0.012	383	-0.017
154	-5	222	-0.075	298	-0.061	306	-0.047	344	-0.016	360	-0.012	383	-0.017
161	-0.372	228	-0.121	306	-0.023	316	-0.05	354	-0.022	360	-0.033	392	-0.022
161	-0.372	228	-0.121	306	-0.023	316	-0.05	354	-0.022	360	-0.033	392	-0.022
161	-3	228	-0.047	306	-0.02	316	-0.054	354	-0.041	371	-0.013	402	-0.031
161	-3	228	-0.047	306	-0.02	316	-0.054	354	-0.041	371	-0.013	402	-0.031
167	-0.322	233	-0.172	318	-0.028	324	-0.044	364	-0.01	382	-0.037	411	-0.066
167	-0.322	233	-0.172	318	-0.028	324	-0.044	364	-0.01	382	-0.037	411	-0.066
167	-0.298	239	-0.067	318	-0.006	331	-0.043	375	-0.011	382	-0.026	420	-0.056
167	-0.298	239	-0.067	318	-0.006	331	-0.043	375	-0.011	382	-0.026	420	-0.056
172	-0.244	239	-0.112	326	-0.031	331	-0.045	385	-0.029	392	-0.037	420	-0.035
172	-0.244	239	-0.112	326	-0.031	331	-0.045	385	-0.029	392	-0.037	420	-0.035
177	-0.085	245	-0.154	333	-0.015	340	-0.053	385	-0.032	402	-0.015	429	-0.03
177	-0.085	245	-0.154	333	-0.015	340	-0.053	385	-0.032	402	-0.015	429	-0.03
177	-0.054	251	-0.228	341	-0.023	349	-0.032	395	-0.005	412	-0.01	438	-0.036
177	-0.054	251	-0.228	341	-0.023	349	-0.032	395	-0.005	412	-0.01	438	-0.036
184	-0.069	257	-0.096	341	-0.021	358	-0.059	405	-0.018	412	-0.013	438	-0.014
184	-0.069	257	-0.096	341	-0.021	358	-0.059	405	-0.018	412	-0.013	438	-0.014
184	-0.227	257	-0.01	348	-0.049	358	-0.054	415	-0.034	421	-0.011	449	-0.013
184	-0.227	257	-0.01	348	-0.049	358	-0.054	415	-0.034	421	-0.011	449	-0.013
191	-0.186	262	-0.101	355	-0.057	366	-0.048	415	-0.026	430	-0.011	460	-0.02
191	-0.186	262	-0.101	355	-0.057	366	-0.048	415	-0.026	430	-0.011	460	-0.02
191	-0.369	268	-0.076	361	-0.044	374	-0.045	425	-0.011	439	-0.002	470	-0.007
191	-0.369	268	-0.076	361	-0.044	374	-0.045	425	-0.011	439	-0.002	470	-0.007
197	-0.141	268	-0.109	361	-0.046	382	-0.044	435	-0.025	439	-0.008	470	-0.021
197	-0.141	268	-0.109	361	-0.046	382	-0.044	435	-0.025	439	-0.008	470	-0.021
197	-0.105	276	-0.065	368	-0.05	382	-0.047	435	-0.014	450	-0.01	480	-0.025
197	-0.105	276	-0.065	368	-0.05	382	-0.047	435	-0.014	450	-0.01	480	-0.025
202	-0.17	276	-0.016	374	-0.041	392	-0.046	444	-0.03	450	-0.01	490	-0.028
202	-0.17	276	-0.016	374	-0.041	392	-0.046	444	-0.03	450	-0.01	490	-0.028
206	-0.135	283	-0.052	374	-0.05	392	-0.046	452	-0.02	458	-0.024	499	-0.031
206	-0.135	283	-0.052	374	-0.05	392	-0.046	452	-0.02	458	-0.024	499	-0.031
206	-0.174	289	-0.268	382	-0.055	399	-0.041	460	-0.036	466	-0.028	499	-0.05
206	-0.174	289	-0.268	382	-0.055	399	-0.041	460	-0.036	466	-0.028	499	-0.05
212	-0.118	295	-0.067	390	-0.047	406	-0.032	469	-0.036	474	-0.03	509	-0.012
212	-0.118	295	-0.067	390	-0.047	406	-0.032	469	-0.036	474	-0.03	509	-0.012
212	-0.096	295	-0.059	399	-0.04	406	-0.032	469	-0.024	474	-0.032	519	-0.031
212	-0.096	295	-0.059	399	-0.04	406	-0.032	469	-0.024	474	-0.032	519	-0.031
216	-0.079	302	-0.017	399	-0.045	415	-0.03	480	-0.022	482	-0.025	529	-0.018
216	-0.079	302	-0.017	399	-0.045	415	-0.03	480	-0.022	482	-0.025	529	-0.018
220	-0.061	302	-0.03	406	-0.044	425	-0.024	491	-0.022	491	-0.018	529	-0.033
220	-0.061	302	-0.03	406	-0.044	425	-0.024	491	-0.022	491	-0.018	529	-0.033
220	-0.046	308	-0.061	414	-0.035	425	-0.019	491	-0.039	499	-0.023	538	-0.024
220	-0.046	308	-0.061	414	-0.035	425	-0.019	491	-0.039	499	-0.023	538	-0.024
224	-0.059	315	-0.073	422	-0.03	435	-0.006	499	-0.009	499	-0.024	548	-0.006
224	-0.059	315	-0.073	422	-0.03	435	-0.006	499	-0.009	499	-0.024	548	-0.006
229	-0.072	321	-0.08	422	-0.04	435	-0.015	508	-0.016	510	-0.023	548	-0.029
229	-0.072	321	-0.08	422	-0.04	435	-0.015	508	-0.016	510	-0.023	548	-0.029
229	-0.089	321	-0.042	428	-0.024	443	-0.024	516	-0.012	522	-0.022	558	-0.039
229	-0.089	321	-0.042	428	-0.024	443	-0.024	516	-0.012	522	-0.022	558	-0.039
235	-0.091	327	-0.095	435	-0.009	451	-0.026	516	-0.033	522	-0.018	558	-0.006
235	-0.091	327	-0.095	435	-0.009	451	-0.026	516	-0.033	522	-0.018	558	-0.006
235	-0.103	332	-0.146	435	-0.013	451	-0.036	524	-0.044	531	-0.021	570	-0.01
235	-0.103	332	-0.146	435	-0.013	451	-0.036	524	-0.044	531	-0.021	570	-0.01
240	-0.073	338	-0.026	441	-0.023	461	-0.029	533	-0.031	531	-0.023	581	-0.023
240	-0.073	338	-0.026	441	-0.023	461	-0.029	533	-0.031	531	-0.023	581	-0.023
244	-0.068	338	-0.046	448	-0.026	470	-0.043	533	-0.026	542	-0.028	581	-0.014
244	-0.068	338	-0.046	448	-0.026	470	-0.043	533	-0.026	542	-0.028	581	-0.014
244	-0.069	343	-0.027	455	-0.023	470	-0.047	542	-0.027	553	-0.017	591	-0.03
244	-0.069	343	-0.027	455	-0.023	470	-0.047	542	-0.027	553	-0.017	591	-0.03
250	-0.041	348	-0.065	455	-0.024	479	-0.053	550	-0.036	553	-0.038	600	-0.013
250	-0.041	348	-0.065	455	-0.024	479	-0.053	550	-0.036	553	-0.038
250	-0.055	353	-0.008	467	-0.033	487	-0.044	559	-0.023	561	-0.01
250	-0.055	353	-0.008	467	-0.033	487	-0.044	559	-0.023	561	-0.01
254	-0.036	353	-0.03	467	-0.034	496	-0.034	567	-0.046	570	-0.011
254	-0.036	353	-0.03	467	-0.034	496	-0.034	567	-0.046	570	-0.011
259	-0.071	359	-0.089	475	-0.035	496	-0.032	567	-0.046	578	-0.002
259	-0.071	359	-0.089	475	-0.035	496	-0.032	567	-0.046	578	-0.002
259	-0.078	365	-0.062	484	-0.027	503	-0.032	579	-0.013	587	-0.01
259	-0.078	365	-0.062	484	-0.027	503	-0.032	579	-0.013	587	-0.01
265	-0.144	370	-0.122	484	-0.021	510	-0.02	579	-0.014	587	-0.018
265	-0.144	370	-0.122	484	-0.021	510	-0.02	579	-0.014	587	-0.018
265	-0.14	370	-0.039	493	-0.016	517	-0.015	589	-0.029	600	-0.009
265	-0.14	370	-0.039	493	-0.016	517	-0.015	589	-0.029
272	-0.062	378	-0.179	501	-0.02	517	-0.011	600	-0.033
272	-0.062	378	-0.179	501	-0.02	517	-0.011
272	-0.058	378	-0.02	509	-0.008	526	-0.01
272	-0.058	378	-0.02	509	-0.008	526	-0.01
276	-0.075	385	-0.117	509	-0.014	535	-0.011
276	-0.075	385	-0.117	509	-0.014	535	-0.011
280	-0.052	391	-0.149	517	-0.029	544	-0.01
280	-0.052	391	-0.149	517	-0.029	544	-0.01
280	-0.057	398	-0.019	524	-0.053	544	-0.018
280	-0.057	398	-0.019	524	-0.053	544	-0.018
284	-0.044	398	-0.09	524	-0.049	551	-0.013
284	-0.044	398	-0.09	524	-0.049	551	-0.013
288	-0.037	404	-0.067	534	-0.058	559	-0.009
288	-0.037	404	-0.067	534	-0.058	559	-0.009
288	-0.054	411	-0.095	544	-0.045	567	-0.006
288	-0.054	411	-0.095	544	-0.045	567	-0.006
292	-0.063	411	-0.035	544	-0.036	567	-0.015
292	-0.063	411	-0.035	544	-0.036	567	-0.015
296	-0.058	416	-0.079	551	-0.015	575	-0.013
296	-0.058	416	-0.079	551	-0.015	575	-0.013
296	-0.057	422	-0.072	559	-0.02	584	-0.037
296	-0.057	422	-0.072	559	-0.02	584	-0.037
302	-0.104	428	-0.014	559	-0.02	584	-0.027
302	-0.104	428	-0.014	559	-0.02	584	-0.027
302	-0.097	428	-0.021	568	-0.005	592	-0.04
302	-0.097	428	-0.021	568	-0.005	592	-0.04
309	-0.14	433	-0.088	568	-0.012	600	-0.048
309	-0.14	433	-0.088	568	-0.012
309	-0.143	439	-0.078	575	-0.007
309	-0.143	439	-0.078	575	-0.007
313	-0.12	445	-0.022	581	-0.008
313	-0.12	445	-0.022	581	-0.008
318	-0.102	445	-0.123	581	-0.019
318	-0.102	445	-0.123	581	-0.019
318	-0.103	450	-0.041	591	-0.013
318	-0.103	450	-0.041	591	-0.013
322	-0.085	455	-0.091	600	-0.004
322	-0.085	455	-0.091
325	-0.032	460	-0.024
325	-0.032	460	-0.024
325	-0.006	460	-0.062
325	-0.006	460	-0.062
330	-0.006	466	-0.047
330	-0.006	466	-0.047
335	-0.027	472	-0.043
335	-0.027	472	-0.043
335	-0.018	472	-0.051
335	-0.018	472	-0.051
342	-0.04	480	-0.048
342	-0.04	480	-0.048
342	-0.041	487	-0.097
342	-0.041	487	-0.097
347	-0.046	487	-0.053
347	-0.046	487	-0.053
351	-0.04	492	-0.039
351	-0.04	492	-0.039
351	-0.045	498	-0.017
351	-0.045	498	-0.017
356	-0.064	503	-0.029
356	-0.064	503	-0.029
361	-0.072	503	-0.066
361	-0.072	503	-0.066
361	-0.059	510	-0.055
361	-0.059	510	-0.055
365	-0.044	517	-0.144
365	-0.044	517	-0.144
369	-0.058	523	-0.029
369	-0.058	523	-0.029
369	-0.051	523	-0.065
369	-0.051	523	-0.065
375	-0.062	529	-0.043
375	-0.062	529	-0.043
375	-0.054	536	-0.053
375	-0.054	536	-0.053
382	-0.073	542	-0.045
382	-0.073	542	-0.045
382	-0.041	542	-0.071
382	-0.041	542	-0.071
387	-0.042	549	-0.037
387	-0.042	549	-0.037
387	-0.016	556	-0.01
387	-0.016	556	-0.01
394	-0.038	556	-0.069
394	-0.038	556	-0.069
394	-0.035	562	-0.101
394	-0.035	562	-0.101
398	-0.034	568	-0.188
398	-0.034	568	-0.188
403	-0.058	574	-0.113
403	-0.058	574	-0.113
403	-0.04	574	-0.2
403	-0.04	574	-0.2
406	-0.039	580	-0.337
406	-0.039	580	-0.337
410	-0.067	586	-0.145
410	-0.067	586	-0.145
410	-0.049	591	-0.05
410	-0.049	591	-0.05
414	-0.048	591	-0.047
414	-0.048	591	-0.047
418	-0.046	600	-0.021
418	-0.046
418	-0.049
418	-0.049
423	-0.027
423	-0.027
423	-0.018
423	-0.018
428	-0.022
428	-0.022
432	-0.019
432	-0.019
432	-0.021
432	-0.021
438	-0.024
438	-0.024
438	-0.016
438	-0.016
444	-0.035
444	-0.035
444	-0.025
444	-0.025
448	-0.02
448	-0.02
452	-0.018
452	-0.018
452	-0.015
452	-0.015
459	-0.009
459	-0.009
459	-0.007
459	-0.007
463	-0.023
463	-0.023
468	-0.007
468	-0.007
468	-0.051
468	-0.051
473	-0.022
473	-0.022
478	-0.032
478	-0.032
478	-0.032
478	-0.032
485	-0.024
485	-0.024
485	-0.044
485	-0.044
489	-0.03
489	-0.03
493	-0.052
493	-0.052
493	-0.046
493	-0.046
497	-0.051
497	-0.051
500	-0.063
500	-0.063
500	-0.046
500	-0.046
505	-0.035
505	-0.035
510	-0.011
510	-0.011
510	-0.027
510	-0.027
515	-0.051
515	-0.051
519	-0.052
519	-0.052
519	-0.061
519	-0.061
525	-0.066
525	-0.066
525	-0.047
525	-0.047
530	-0.027
530	-0.027
530	-0.024
530	-0.024
534	-0.012
534	-0.012
538	-0.034
538	-0.034
538	-0.026
538	-0.026
543	-0.04
543	-0.04
547	-0.009
547	-0.009
547	-0.024
547	-0.024
554	-0.025
554	-0.025
554	-0.054
554	-0.054
558	-0.011
558	-0.011
562	-0.067
562	-0.067
562	-0.065
562	-0.065
568	-0.03
568	-0.03
568	-0.022
568	-0.022
573	-0.022
573	-0.022
577	-0.032
577	-0.032
577	-0.06
577	-0.06
582	-0.026
582	-0.026
587	-0.018
587	-0.018
587	-0.083
587	-0.083
593	-0.022
593	-0.022
593	-0.032
593	-0.032
600	-0.027

## Sheet: Figure 9
vertical distance from the coal seam	max kinetic energy
17.55	546070000
45.64	597797000
75.19	590092000
107.14	707702000
146.74	603995000
185.64	225060000
221.94	92673800

## Sheet: Figure 10
KS1 impact			KS2 impact			KS3 impact			KS4 impact
velocity	distance from coal seam		velocity	distance from coal seam		velocity	distance from coal seam		velocity	distance from coal seam
7	27		2	27		3	27		3.44	27
9	41		3	45		2.8	45		4.57	45
			3.6	73		2.8	73		3.7	73
						1.8	108		3.67	98
									3.15	139

## Sheet: Figure 11
	velocity at the immediate roof
KS1	7
KS2	2
KS3	3
KS4	3.44
KS5	1.37
KS6	0.37
KS7	0.23
